# Supplementary material for: Chrysin-Loaded Micelles Regulate Cell Cycle and Induce Intrinsic and Extrinsic Apoptosis in Ovarian Cancer Cells
Source: Nanomaterials (Basel). 2025 Sep 4;15(17):1362. doi: 10.3390/nano15171362 (PMC12430720; doi:10.3390/nano15171362)
Supplement: Supplementary file 1 [file nanomaterials-15-01362-s001.zip]

Archive with 1 entries (1 files):
- nanomaterials-3828482-supplementary.pdf
